# Supplementary material for: Genomic prediction in insects: a case study on wing morphology traits in the jewel wasp Nasonia vitripennis
Source: G3 (Bethesda). 2025 Nov 29;16(2):jkaf285. doi: 10.1093/g3journal/jkaf285 (PMC12869063; doi:10.1093/g3journal/jkaf285)
Supplement: jkaf285_Supplementary_Data [file jkaf285_supplementary_data.zip]

Archive with 2 entries (2 files):
- Supplemental_Figures_G3-2025-406234.pdf
- Supplemental_Tables_G3-2025-406234.docx
